# Supplementary material for: Ploidy Status of Ovarian Cancer Cell Lines and Their Association with Gene Expression Profiles
Source: Biomolecules. 2023 Jan 1;13(1):92. doi: 10.3390/biom13010092 (PMC9855421; doi:10.3390/biom13010092)
Supplement: Supplementary file 1 [file biomolecules-13-00092-s001.zip]

Archive with 1 entries (1 files):
- biomolecules-2077111-supplementary.xlsx
