# Supplementary material for: Ploidy Status of Ovarian Cancer Cell Lines and Their Association with Gene Expression Profiles
Source: Biomolecules. 2023 Jan 1;13(1):92. doi: 10.3390/biom13010092 (PMC9855421; doi:10.3390/biom13010092)
Supplement: Supplementary file 1 [file biomolecules-13-00092-s001.zip › biomolecules-2077111-supplementary.xlsx]

## Sheet: Sheet1
Ovarian Cancer Cell Line	Aneuploidy Score	Ploidy
OVSAHO	31	2.89
KURAMOCHI	30	2.8
COV318	29	3.96
SNU8	28	2.9
OVCAR8	28	2.56
JHOC5	27	2.82
59M	27	2.6
OVCAR4	27	2.99
SNU119	27	3.12
OVMANA	27	3.83
NIHOVCAR3	26	3.52
CAOV4	26	2.57
COV644	24	2.62
OVTOKO	24	3.43
OAW42	24	3.78
OVISE	23	2.88
JHOM1	22	2.7
SNU840	22	3.11
FUOV1	22	2.97
ONCODG1	21	3.13
EFO21	21	2.88
JHOS4	20	1.67
CAOV3	18	1.71
COV362	17	1.82
TYKNU	17	2.5
OVKATE	17	2.02
COV504	17	1.67
HS571T	17	2.42
OAW28	15	2.46
RMUGS	15	1.76
JHOS2	14	1.86
DOV13	14	3.21
OV90	13	1.93
ES2	13	3.23
JHOM2B	11	2.05
OC314	10	2.95
OC316	10	2.96
COLO704	9	2.23
OV7	8	1.88
OV56	7	1.94
TOV112D	6	1.07
RMGI	6	2.18
MCAS	6	1.94
HEYA8	5	2.03
SKOV3	5	1.9
EFO27	3	2.02
OVK18	3	2.09
A2780	2	2.01
TOV21G	2	2.05
COV434	0	2
IGROV1	0	2
